# Supplementary material for: Exploring Fungicide Sensitivity in Soybean Stem Blight Pathogen Diaporthe longicolla, Emphasizing Genetic Variability Impact on Response to SDHI Fungicides Fluopyram and Pydiflumetofen
Source: J Fungi (Basel). 2025 Apr 8;11(4):292. doi: 10.3390/jof11040292 (PMC12028546; doi:10.3390/jof11040292)
Supplement: Supplementary file 1 [file jof-11-00292-s001.zip]

Archive with 2 entries (2 files):
- Supplemental Materials  (clean version).pdf
- Supplemental Materials  (with changes marked).pdf
